# Supplementary material for: Multi-Organs-on-Chips for Testing Small-Molecule Drugs: Challenges and Perspectives
Source: Pharmaceutics. 2021 Oct 11;13(10):1657. doi: 10.3390/pharmaceutics13101657 (PMC8540732; doi:10.3390/pharmaceutics13101657)
Supplement: Supplementary file 1 [file pharmaceutics-13-01657-s001.zip]

Archive with 1 entries (1 files):
- pharmaceutics-1384243-supplementary.pdf
